# Supplementary material for: Membrane-Bound IL-21 Promotes Sustained Ex Vivo Proliferation of Human Natural Killer Cells
Source: PLoS One. 2012 Jan 18;7(1):e30264. doi: 10.1371/journal.pone.0030264 (PMC3261192; doi:10.1371/journal.pone.0030264)
Supplement: Table S1 — Transcription of a selected set of immune-related genes was performed using the nanoString platform by nCounter, with a custom designed probeset. The common gene name, the accession number and region for the sequence against which the target gene probe was designed, and the unique capture/detection sequences for each gene are listed as indicated. (XLS) [file pone.0030264.s001.xls]

## Sheet: Sheet1
Probe label	Accession	Targeted Region	Target Sequence
ABCB1	NM_000927.3	3910-4010	TATAGCACTAAAGTAGGAGACAAAGGAACTCAGCTCTCTGGTGGCCAGAAACAACGCATTGCCATAGCTCGTGCCCTTGTTAGACAGCCTCATATTTTGC
ABCG2	NM_004827.2	285-385	AGGATTTAGGAACGCACCGTGCACATGCTTGGTGGTCTTGTTAAGTGGAAACTGCTGCTTTAGAGTTTGTTTGGAAGGTCCGGGTGACTCATCCCAACAT
ADAM19	NM_023038.3	1690-1790	GAGAAGGTGAATGTGGCAGGAGACACCTTTGGAAACTGTGGAAAGGACATGAATGGTGAACACAGGAAGTGCAACATGAGAGATGCGAAGTGTGGGAAGA
AKT1	NM_005163.2	1772-1872	TTCTTTGCCGGTATCGTGTGGCAGCACGTGTACGAGAAGAAGCTCAGCCCACCCTTCAAGCCCCAGGTCACGTCGGAGACTGACACCAGGTATTTTGATG
BAD	NM_004322.2	195-295	CAGCTGTGCCTTGACTACGTAACATCTTGTCCTCACAGCCCAGAGCATGTTCCAGATCCCAGAGTTTGAGCCGAGTGAGCAGGAAGACTCCAGCTCTGCA
BCL2	NM_000633.2	1525-1625	CCAAGCACCGCTTCGTGTGGCTCCACCTGGATGTTCTGTGCCTGTAAACATAGATTCGCTTTCCATGTTGTTGGCCGGATCACCATCTGAAGAGCAGACG
BCL2L11	NM_138621.2	2825-2925	TGTTGGCACCAGAACTTAAAGCGATGACTGGATGTCTCTGTACTGTATGTATCTGGTTATCAAGATGCCTCTGTGCAGAAAGTATGCCTCCCGTGGGTAT
BNIP3	NM_004052.2	325-425	CACCTCGCTCGCAGACACCACAAGATACCAACAGGGCTTCTGAAACAGATACCCATAGCATTGGAGAGAAAAACAGCTCACAGTCTGAGGAAGATGATAT
CA9	NM_001216.2	960-1060	CAGGTCCCAGGACTGGACATATCTGCACTCCTGCCCTCTGACTTCAGCCGCTACTTCCAATATGAGGGGTCTCTGACTACACCGCCCTGTGCCCAGGGTG
CASP1	NM_033292.2	575-675	ACAGGCATGACAATGCTGCTACAAAATCTGGGGTACAGCGTAGATGTGAAAAAAAATCTCACTGCTTCGGACATGACTACAGAGCTGGAGGCATTTGCAC
CASP9	NM_052813.2	1850-1950	CGCTGACTTGGCCTGGAACGAGGAATCTGGTGCCCTGAAAGGCCCAGCCGGACTGCCGGGCATTGGGGCCGTTTGTTAAGCGGCACTCATTTTGCGGAGG
CAT	NM_001752.2	1130-1230	ATGCTTCAGGGCCGCCTTTTTGCCTATCCTGACACTCACCGCCATCGCCTGGGACCCAATTATCTTCATATACCTGTGAACTGTCCCTACCGTGCTCGAG
CCL5	NM_002985.2	280-380	AGTGTGTGCCAACCCAGAGAAGAAATGGGTTCGGGAGTACATCAACTCTTTGGAGATGAGCTAGGATGGAGAGTCCTTGAACCTGAACTTACACAAATTT
CCR2	NM_001123041.2	20-120	ACATTCTGTTGTGCTCATATCATGCAAATTATCACTAGTAGGAGAGCAGAGAGTGGAAATGTTCCAGGTATAAAGACCCACAAGATAAAGAAGCTCAGAG
CCR5	NM_000579.1	2730-2830	TAGGAACATACTTCAGCTCACACATGAGATCTAGGTGAGGATTGATTACCTAGTAGTCATTTCATGGGTTGTTGGGAGGATTCTATGAGGCAACCACAGG
CCR7	NM_001838.2	1610-1710	TTCCGAAAACCAGGCCTTATCTCCAAGACCAGAGATAGTGGGGAGACTTCTTGGCTTGGTGAGGAAAAGCGGACATCAGCTGGTCAAACAAACTCTCTGA
CD160	NM_007053.2	500-600	TTGATGTTCACCATAAGCCAAGTCACACCGTTGCACAGTGGGACCTACCAGTGTTGTGCCAGAAGCCAGAAGTCAGGTATCCGCCTTCAGGGCCATTTTT
CD28	NM_006139.1	305-405	GCTTGTAGCGTACGACAATGCGGTCAACCTTAGCTGCAAGTATTCCTACAATCTCTTCTCAAGGGAGTTCCGGGCATCCCTTCACAAAGGACTGGATAGT
CDKN1A	NM_000389.2	1975-2075	CATGTGTCCTGGTTCCCGTTTCTCCACCTAGACTGTAAACCTCTCGAGGGCAGGGACCACACCCTGTACTGTTCTGTGTCTTTCACAGCTCCTCCCACAA
CITED2	NM_006079.3	965-1065	AGGAGCTGCCCGAACTCTGGCTGGGGCAAAACGAGTTTGATTTTATGACGGACTTCGTGTGCAAACAGCAGCCCAGCAGAGTGAGCTGTTGACTCGATCG
CTGF	NM_001901.2	1100-1200	ACCACCCTGCCGGTGGAGTTCAAGTGCCCTGACGGCGAGGTCATGAAGAAGAACATGATGTTCATCAAGACCTGTGCCTGCCATTACAACTGTCCCGGAG
CTLA4	NM_005214.3	405-505	AGTCTGTGCGGCAACCTACATGATGGGGAATGAGTTGACCTTCCTAGATGATTCCATCTGCACGGGCACCTCCAGTGGAAATCAAGTGAACCTCACTATC
CTNNA1	NM_001903.2	75-175	TCGCCCAGCTAGCCGCAGAAATGACTGCTGTCCATGCAGGCAACATAAACTTCAAGTGGGATCCTAAAAGTCTAGAGATCAGGACTCTGGCAGTTGAGAG
CXCL12	NM_199168.2	505-605	GGGCCTGAGGTTTGCCAGCATTTAGACCCTGCATTTATAGCATACGGTATGATATTGCAGCTTATATTCATCCATGCCCTGTACCTGTGCACGTTGGAAC
CXCL9	NM_002416.1	1975-2075	CACCATCTCCCATGAAGAAAGGGAACGGTGAAGTACTAAGCGCTAGAGGAAGCAGCCAAGTCGGTTAGTGGAAGCATGATTGGTGCCCAGTTAGCCTCTG
CXCR4	NM_001008540.1	135-235	GTCACTATGGGAAAAGATGGGGAGGAGAGTTGTAGGATTCTACATTAATTCTCTTGTGCCCTTAGCCCACTACTTCAGAATTTCCTGAAGAAAGCAAGCC
DEC1	NM_017418.2	190-290	AGGCCTTACTTTCCAGATCCAGATCCTTGTGCATACAACTGACTTGTGTGGGTGAGGCTTGCAGAAAAAATCAGCTAGAACAGCCTTGGGGGTAGTGGCA
EGLN1	NM_022051.1	3975-4075	AGCAGCATGGACGACCTGATACGCCACTGTAACGGGAAGCTGGGCAGCTACAAAATCAATGGCCGGACGAAAGCCATGGT
EGLN3	NM_022073.3	800-900	AAGCTACATGGTGGGATCCTGCGGATATTTCCAGAGGGGAAATCATTCATAGCAGATGTGGAGCCCATTTTTGACAGACTCCTGTTCTTCTGGTCAGATC
EOMES	NM_005442.2	1670-1770	ATCCCATGCCCTGGGGTATTACCCAGACCCAACCTTTCCTGCAATGGCAGGGTGGGGAGGTCGAGGTTCTTACCAGAGGAAGATGGCAGCTGGACTACCA
FAS	NM_000043.3	90-190	CACCGGGGCTTTTCGTGAGCTCGTCTCTGATCTCGCGCAAGAGTGACACACAGGTGTTCAAAGACGCTTCTGGGGAGTGAGGGAAGCGGTTTACGAGTGA
FASLG	NM_000639.1	625-725	TCCATGCCTCTGGAATGGGAAGACACCTATGGAATTGTCCTGCTTTCTGGAGTGAAGTATAAGAAGGGTGGCCTTGTGATCAATGAAACTGGGCTGTACT
FLT1	NM_002019.2	5615-5715	TTCAACTGCTTTGAAACTTGCCTGGGGTCTGAGCATGATGGGAATAGGGAGACAGGGTAGGAAAGGGCGCCTACTCTTCAGGGTCTAAAGATCAAGTGGG
FOS	NM_005252.2	1475-1575	ACTCAAGTCCTTACCTCTTCCGGAGATGTAGCAAAACGCATGGAGTGTGTATTGTTCCCAGTGACACTTCAGAGAGCTGGTAGTTAGTAGCATGTTGAGC
FOXP3	NM_014009.3	1230-1330	GGGCCATCCTGGAGGCTCCAGAGAAGCAGCGGACACTCAATGAGATCTACCACTGGTTCACACGCATGTTTGCCTTCTTCAGAAACCATCCTGCCACCTG
GZMB	NM_004131.3	540-640	ACACTACAAGAGGTGAAGATGACAGTGCAGGAAGATCGAAAGTGCGAATCTGACTTACGCCATTATTACGACAGTACCATTGAGTTGTGCGTGGGGGACC
ICOS	NM_012092.2	640-740	AACTCTGGCACCCAGGCATGAAGCACGTTGGCCAGTTTTCCTCAACTTGAAGTGCAAGATTCTCTTATTTCCGGGACCACGGAGAGTCTGACTTAACTAC
ICOSLG	NM_015259.4	1190-1290	CTGCTGGCGTTGGCTGTGATCCTGGAATGAGGCCCTTTCAAAAGCGTCATCCACACCAAAGGCAAATGTCCCCAAGTGAGTGGGCTCCCCGCTGTCACTG
IFNG	NM_000619.2	970-1070	ATACTATCCAGTTACTGCCGGTTTGAAAATATGCCTGCAATCTGAGCCAGTGCTTTAATGGCATGTCAGACAGAACTTGAATGTGTCAGGTGACCCTGAT
IL10	NM_000572.2	230-330	AAGGATCAGCTGGACAACTTGTTGTTAAAGGAGTCCTTGCTGGAGGACTTTAAGGGTTACCTGGGTTGCCAAGCCTTGTCTGAGATGATCCAGTTTTACC
IL10RA	NM_001558.2	150-250	TGCCCAGCCCTCCGTCTGTGTGGTTTGAAGCAGAATTTTTCCACCACATCCTCCACTGGACACCCATCCCAAATCAGTCTGAAAGTACCTGCTATGAAGT
IL15	NM_172174.1	1685-1785	AGGGTGATAGTCAAATTATGTATTGGTGGGGCTGGGTACCAATGCTGCAGGTCAACAGCTATGCTGGTAGGCTCCTGCCAGTGTGGAACCACTGACTACT
IL15RA	NM_002189.2	39-139	CGCTCGCCCGGGGAGTCCAGCGGTGTCCTGTGGAGCTGCCGCCATGGCCCCGCGGCGGGCGCGCGGCTGCCGGACCCTCGGTCTCCCGGCGCTGCTACTG
IL18	NM_001562.2	48-148	GACAGTCAGCAAGGAATTGTCTCCCAGTGCATTTTGCCCTCCTGGCTGCCAACTCTGGCTGCTAAAGCGGCTGCCACCTGCTGCAGTCTACACAGCTTCG
IL18R1	NM_003855.2	2025-2125	GAATGAGGGGATTTTAAGTGTCTGAAGAGGCATTTTCTAGGGACCAGTGGGTGACTGAGTAACTGAAATGCTGCTTTCACTCCCTAACACCATGGATCTG
IL18RAP	NM_003853.2	2412-2512	GCTTGATGGACAATGGAGTGGGATTGAGACTGTGGTTTAGAGCCTTTGATTTCCTGGACTGGACTGACGGCGAGTGAATTCTCTAGACCTTGGGTACTTT
IL2	NM_000586.2	300-400	AGGATGCAACTCCTGTCTTGCATTGCACTAAGTCTTGCACTTGTCACAAACAGTGCACCTACTTCAAGTTCTACAAAGAAAACACAGCTACAACTGGAGC
IL21R	NM_021798.2	2080-2180	CGTGTTTGTGGTCAACAGATGACAACAGCCGTCCTCCCTCCTAGGGTCTTGTGTTGCAAGTTGGTCCACAGCATCTCCGGGGCTTTGTGGGATCAGGGCA
IL2RA	NM_000417.1	1000-1100	CTTGGTAAGAAGCCGGGAACAGACAACAGAAGTCATGAAGCCCAAGTGAAATCAAAGGTGCTAAATGGTCGCCCAGGAGACATCCGTTGTGCTTGCCTGC
IL2RB	NM_000878.2	1980-2080	GTCCTGCTGCCCGAGCCAGGAACTGTGTGTGTTGCAGGGGGGCAGTAACTCCCCAACTCCCTCGTTAATCACAGGATCCCACGAATTTAGGCTCAGAAGC
IL2RG	NM_000206.1	595-695	CCACAGCTGGACTGAACAATCAGTGGATTATAGACATAAGTTCTCCTTGCCTAGTGTGGATGGGCAGAAACGCTACACGTTTCGTGTTCGGAGCCGCTTT
IL4	NM_000589.2	625-725	GACACTCGCTGCCTGGGTGCGACTGCACAGCAGTTCCACAGGCACAAGCAGCTGATCCGATTCCTGAAACGGCTCGACAGGAACCTCTGGGGCCTGGCGG
IL4R	NM_000418.2	705-805	ATCATCTCACCTATGCAGTCAACATTTGGAGTGAAAACGACCCGGCAGATTTCAGAATCTATAACGTGACCTACCTAGAACCCTCCCTCCGCATCGCAGC
IL5	NM_000879.2	105-205	CCACAGAAATTCCCACAAGTGCATTGGTGAAAGAGACCTTGGCACTGCTTTCTACTCATCGAACTCTGCTGATAGCCAATGAGACTCTGAGGATTCCTGT
IL7R	NM_002185.2	1610-1710	TTGCTTTGACCACTCTTCCTGAGTTCAGTGGCACTCAACATGAGTCAAGAGCATCCTGCTTCTACCATGTGGATTTGGTCACAAGGTTTAAGGTGACCCA
IRF1	NM_002198.1	510-610	CTGTGCGAGTGTACCGGATGCTTCCACCTCTCACCAAGAACCAGAGAAAAGAAAGAAAGTCGAAGTCCAGCCGAGATGCTAAGAGCAAGGCCAAGAGGAA
IRF4	NM_002460.1	325-425	GGGCACTGTTTAAAGGAAAGTTCCGAGAAGGCATCGACAAGCCGGACCCTCCCACCTGGAAGACGCGCCTGCGGTGCGCTTTGAACAAGAGCAATGACTT
JAK3	NM_000215.2	1715-1815	GTGCTGCTGAAGGTCATGGATGCCAAGCACAAGAACTGCATGGAGTCATTCCTGGAAGCAGCGAGCTTGATGAGCCAAGTGTCGTACCGGCATCTCGTGC
JUN	NM_002228.3	140-240	ACACAGCCAGCCAGCCAGGTCGGCAGTATAGTCCGAACTGCAAATCTTATTTTCTTTTCACCTTCTCTCTAACTGCCCAGAGCTAGCGCCTGTGGCTCCC
JUNB	NM_002229.2	1155-1255	GCGCGCCTGGAGGACAAGGTGAAGACGCTCAAGGCCGAGAACGCGGGGCTGTCGAGTACCGCCGGCCTCCTCCGGGAGCAGGTGGCCCAGCTCAAACAGA
KLF6	NM_001008490.1	1165-1265	GGGATGCGTGTTCCAGCCAAAGCATGCCGTTCTGCACCCTACCCAGTTGCCTCCAGGGCCTCTCCTTGGAAGGTCTTTTGAGGGCTAAAAAGGTCCTGTA
KLRC1	NM_002259.3	335-435	ACCTATCACTGCAAAGATTTACCATCAGCTCCAGAGAAGCTCATTGTTGGGATCCTGGGAATTATCTGTCTTATCTTAATGGCCTCTGTGGTAACGATAG
KLRG1	NM_005810.3	45-145	TGCCTACGGCAACCCAAGCCCAGAATGACTATGGACCACAGCAAAAATCTTCCTCTTCCAGGCCTTCTTGTTCTTGCCTTGTGGCAATAGCTTTGGGGCT
LDHA	NM_005566.1	985-1085	CAGAATGGAATCTCAGACCTTGTGAAGGTGACTCTGACTTCTGAGGAAGAGGCCCGTTTGAAGAAGAGTGCAGATACACTTTGGGGGATCCAAAAGGAGC
LEF1	NM_016269.3	1165-1265	CCGTCACACATCCCATCAGATGTCAACTCCAAACAAGGCATGTCCAGACATCCTCCAGCTCCTGATATCCCTACTTTTTATCCCTTGTCTCCGGGTGGTG
MAPK14	NM_001315.1	450-550	TGGGCTCTGGCGCCTATGGCTCTGTGTGTGCTGCTTTTGACACAAAAACGGGGTTACGTGTGGCAGTGAAGAAGCTCTCCAGACCATTTCAGTCCATCAT
MAPK3	NM_002746.2	580-680	AACGTGCTCCACCGAGATCTAAAGCCCTCCAACCTGCTCATCAACACCACCTGCGACCTTAAGATTTGTGATTTCGGCCTGGCCCGGATTGCCGATCCTG
MAPK8	NM_139049.1	945-1045	TCTCTGTAGATGAAGCTCTCCAACACCCGTACATCAATGTCTGGTATGATCCTTCTGAAGCAGAAGCTCCACCACCAAAGATCCCTGACAAGCAGTTAGA
MMP14	NM_004995.2	1470-1570	GACAAGATTGATGCTGCTCTCTTCTGGATGCCCAATGGAAAGACCTACTTCTTCCGTGGAAACAAGTACTACCGTTTCAACGAAGAGCTCAGGGCAGTGG
MYC	NM_002467.3	1610-1710	TCGGACACCGAGGAGAATGTCAAGAGGCGAACACACAACGTCTTGGAGCGCCAGAGGAGGAACGAGCTAAAACGGAGCTTTTTTGCCCTGCGTGACCAGA
MYO6	NM_004999.3	6655-6755	AAGTTGGGGAGATGGCACCTTCTCAGAGGATTGTGAAAATATGAGGAAGAAACAAAACAGTGCATGTAGGAGCACAGGGCCACACAAAGGCATTCTATTG
NOS2	NM_000625.4	605-705	TTGCCTGGGGTCCATTATGACTCCCAAAAGTTTGACCAGAGGACCCAGGGACAAGCCTACCCCTCCAGATGAGCTTCTACCTCAAGCTATCGAATTTGTC
NOTCH1	NM_017617.3	735-835	CTGCCAGGCTTCACCGGCCAGAACTGTGAGGAAAATATCGACGATTGTCCAGGAAACAACTGCAAGAACGGGGGTGCCTGTGTGGACGGCGTGAACACCT
NR4A1	NM_002135.3	155-255	CGGCCGGGTAGGGTGCAGCCTGAGGCTTGTTCAGCAGAACAGGTGCAAGCCACATTGTTGCCAAGACCTGCCTGAAGCCGGATTCTCCCCACTGCCTCCT
PDK1	NM_002610.3	1170-1270	TGGATTGCCCATATCACGTCTTTACGCACAATACTTCCAAGGAGACCTGAAGCTGTATTCCCTAGAGGGTTACGGGACAGATGCAGTTATCTACATTAAG
Perforin	NM_005041.3	2120-2220	ACTGTTTTTCAGGGAGGTGGCTGGGTTTACACGCTAATCCCGATTCACCCTGTCCAAACTGCCTAAGCCCTCCGCCATTCTCAAGCCCTGCAGTCACAGC
RORA	NM_134261.2	1715-1815	AAAATTAACCGAGACACTTTATATGGCCCTGCACAGACCTGGAGCGCCACACACTGCACATCTTTTGGTGATCGGGGTCAGGCAAAGGAGGGGAAACAAT
S100A4	NM_002961.2	263-363	CAGGGACAACGAGGTGGACTTCCAAGAGTACTGTGTCTTCCTGTCCTGCATCGCCATGATGTGTAACGAATTCTTTGAAGGCTTCCCAGATAAGCAGCCC
SCAP2	NM_003930.3	3374-3474	TTTTACAGTTAATCCAGGAGAGGGAGTCCTTTGCCAACTGATGACCAACAGTTCCAAGCCAGATAGTCTCGTGAACAGTGACAATACAGAAATAAGGTGT
SELL	NM_000655.3	110-210	CTCCCTTTGGGCAAGGACCTGAGACCCTTGTGCTAAGTCAAGAGGCTCAATGGGCTGCAGAAGAACTAGAGAAGGACCAAGCAAAGCCATGATATTTCCA
SIT1	NM_014450.2	720-820	GCCCCAGCCCCCCGTAGCAGGGGCATGACTGTTTCCCAACCAGCACCCAAAGACGGGCGCCATTGCCAAGTCACAGGATGTGATCTACCCCGGACTTCCT
SLA2	NM_032214.2	1640-1740	AAAGGAAAGCTGAGATGATGTCTTACCGTAGCAGCAGATCTTGGATGGTCCAGGCTCTATGTGACCTCCAGAGCAAAGAGAAAGACTTCGGACAGTCTAG
SLC2A1	NM_006516.2	2500-2600	AGGCTCCATTAGGATTTGCCCCTTCCCATCTCTTCCTACCCAACCACTCAAATTAATCTTTCTTTACCTGAGACCAGTTGGGAGCACTGGAGTGCAGGGA
SOD1	NM_000454.4	35-135	GCCTATAAAGTAGTCGCGGAGACGGGGTGCTGGTTTGCGTCGTAGTCTCCTGCAGCGTCTGGGGTTTCCGTTGCAGTCCTCGGAACCAGGACCTCGGCGT
STAT1	NM_007315.2	205-305	TTTGCTGTATGCCATCCTCGAGAGCTGTCTAGGTTAACGTTCGCACTCTGTGTATATAACCTCGACAGTCTTGGCACCTAACGTGCTGTGCGTAGCTGCT
STAT3	NM_139276.2	4535-4635	AGACTTGGGCTTACCATTGGGTTTAAATCATAGGGACCTAGGGCGAGGGTTCAGGGCTTCTCTGGAGCAGATATTGTCAAGTTCATGGCCTTAGGTAGCA
STAT5A	NM_003152.2	3460-3560	GAGACAGAGAGAGAGAAAGAGAGAGTGTGTGGGTCTATGTAAATGCATCTGTCCTCATGTGTTGATGTAACCGATTCATCTCTCAGAAGGGAGGCTGGGG
TBX21	NM_013351.1	890-990	ACACAGGAGCGCACTGGATGCGCCAGGAAGTTTCATTTGGGAAACTAAAGCTCACAAACAACAAGGGGGCGTCCAACAATGTGACCCAGATGATTGTGCT
TCF7	NM_003202.2	2420-2520	ATTCCATTTCCAGTTCATCTATGGCAGTCCAGCCAGCTCCTGGGCAGCTTGAGAGGGCAAACCCAAAACCTCATGACAGCCAGAGCCTGTCTTTCAGCAT
TFRC	NM_003234.1	1220-1320	CAGTTTCCACCATCTCGGTCATCAGGATTGCCTAATATACCTGTCCAGACAATCTCCAGAGCTGCTGCAGAAAAGCTGTTTGGGAATATGGAAGGAGACT
TGFB1	NM_000660.3	1260-1360	TATATGTTCTTCAACACATCAGAGCTCCGAGAAGCGGTACCTGAACCCGTGTTGCTCTCCCGGGCAGAGCTGCGTCTGCTGAGGCTCAAGTTAAAAGTGG
TNF	NM_000594.2	1010-1110	AGCAACAAGACCACCACTTCGAAACCTGGGATTCAGGAATGTGTGGCCTGCACAGTGAAGTGCTGGCAACCACTAAGAATTCAAACTGGGGCCTCCAGAA
TNFRSF1B	NM_001066.2	835-935	CCCAGCTGAAGGGAGCACTGGCGACTTCGCTCTTCCAGTTGGACTGATTGTGGGTGTGACAGCCTTGGGTCTACTAATAATAGGAGTGGTGAACTGTGTC
TNFRSF7	NM_001242.4	330-430	CCAGATGTGTGAGCCAGGAACATTCCTCGTGAAGGACTGTGACCAGCATAGAAAGGCTGCTCAGTGTGATCCTTGCATACCGGGGGTCTCCTTCTCTCCT
TNFSF14	NM_003807.2	270-370	ATTTTCAGAAGCCTCTGGAAAGTCGTGCACAGCCCAGGAGTGTTGAGCAATTTCGGTTTCCTCTGAGGTTGAAGGACCCAGGCGTGTCAGCCCTGCTCCA
VEGFA	NM_001025366.1	1325-1425	GAGTCCAACATCACCATGCAGATTATGCGGATCAAACCTCACCAAGGCCAGCACATAGGAGAGATGAGCTTCCTACAGCACAACAAATGTGAATGCAGAC
